# Supplementary material for: Photoinitiated Multicomponent Anti-Markovnikov Alkoxylation over Graphene Oxide
Source: Molecules. 2022 Jan 12;27(2):475. doi: 10.3390/molecules27020475 (PMC8777657; doi:10.3390/molecules27020475)
Supplement: Supplementary file 1 [file molecules-27-00475-s001.zip]

Archive with 1 entries (1 files):
- molecules-1517434-supplementary.pdf
